# Supplementary material for: Uncovering Metabolic Alterations in HCT-116 Colon Cancer Cells upon Exposure to Bamboo Leaf Extract Obtained from Guadua incana Londoño
Source: Molecules. 2024 Jun 23;29(13):2985. doi: 10.3390/molecules29132985 (PMC11243423; doi:10.3390/molecules29132985)
Supplement: Supplementary file 1 [file molecules-29-02985-s001.zip]

Archive with 1 entries (1 files):
- molecules-3024362-supplementary.pdf
